# Supplementary material for: Nitric Oxide Disrupts Zinc Homeostasis in Salmonella enterica Serovar Typhimurium
Source: mBio. 2018 Aug 14;9(4):e01040-18. doi: 10.1128/mBio.01040-18 (PMC6094482; doi:10.1128/mBio.01040-18)
Supplement: TABLE S1 [file mbo004184024st1.xls]

## Sheet: Sheet1
Table S1. Peptides of the Salmonella Typhimurium S -nitrosoproteome
Category	SEO gene ID	STM gene ID	Symbol	Protein name	Protein accession numbers	Protein MW (Da)	Peptide sequence	Peptide start index	Peptide stop index	Peptide modification notes	TIC DEA/NO	TIC DEA	TIC (DEA/NO)-(DEA)	BIOCYC	BIOCYC Pathway	PSORTb Location	Iron metalloprotein	Zinc metalloprotein	Essential
Metabolism and enzymes	STM14_0002	STM0002	thrA	Bifunctional aspartokinase I/homeserine dehydrogenase I OS=Salmonella typhimurium (strain 14028s / SGSC 2262) GN=thrA PE=4 SV=1	D0ZIQ1_SALT1	88696.6	TITPIAQFQIPCLIK	269	283		25404	0	25404	Enzyme: bifunctional aspartokinase I/homoserine dehydrogenase I	cellular amino acid metabolic process	cytoplasm
	STM14_0007	STM0007	talB	Transaldolase OS=Salmonella typhimurium (strain 14028s / SGSC 2262) GN=talB PE=3 SV=1	D0ZIQ6_SALT1,D0ZRN4_SALT1	35172.5	ACAEAGVYLISPFVGR	166	181		44016	5115	38901	Enzyme: transaldolase B	carbohydrate metabolic process	cytoplasm
	STM14_0185	STM0154	lpdA	Dihydrolipoyl dehydrogenase OS=Salmonella typhimurium (strain 14028s / SGSC 2262) GN=lpdA PE=3 SV=1	D0ZJZ2_SALT1	50639.8	CADLGLETVIVER	25	37		15707	6816	8891	Enzyme: dihydrolipoamide dehydrogenase	cell redox homeostasis oxidation-reduction process	cytoplasm			essential
	STM14_0197	STM0165	speD	S-adenosylmethionine decarboxylase proenzyme OS=Salmonella typhimurium (strain 14028s / SGSC 2262) GN=speD PE=3 SV=1	D0ZK03_SALT1	30415.5	ADIEVSTCGVISPLK	133	147		16267		16267	Enzyme: S-adenosylmethionine decarboxylase	spermidine biosynthesis I	cytoplasm
	STM14_0306	STM0261	gloB	Hydroxyacylglutathione hydrolase OS=Salmonella typhimurium (strain 14028s / SGSC 2262) GN=gloB PE=3 SV=1	D0ZL13_SALT1	28633.8	CVIVDPGEAAPVLK	24	37		10525	0	10525	Enzyme: hydroxyacylglutathione hydrolase	glutathione biosynthetic process	cytoplasm		yes
	STM14_0448	STM0380	ddl_1	D-alanine--D-alanine ligase OS=Salmonella typhimurium (strain 14028s / SGSC 2262) GN=ddl_1 PE=3 SV=1	D0ZM56_SALT1	39356.8	AIAIQAYQTLGCAGMAR	284	300		9658	3383	6275	Enzyme: D-alanyl-alanine synthetase A	regulation of cell shape peptidoglycan biosynthetic process	cytoplasm
	STM14_0539	STM0455	ybaX/queC	7-cyano-7-deazaguanine synthase OS=Salmonella typhimurium (strain 14028s / SGSC 2262) GN=ybaX PE=3 SV=1	D0ZN43_SALT1	25455.2	GDGCGHCAAC	194	203		4362	0	4362	Polypeptide: queuosine biosynthesis protein QueC	arginine biosynthetic process queuosine biosynthetic process	cytoplasm		yes
	STM14_0607		gcl	Glyoxylate carboligase OS=Salmonella typhimurium (strain 14028s / SGSC 2262) GN=gcl PE=3 SV=1	D0ZP12	64754.6	MGWGCIPDDHPLMA	239	252		32569	0	32569	Enzyme: glyoxylate carboligase	glyoxylate catabolic process	cytoplasm
	STM14_0737	STM0633	lipA	Lipoyl synthase OS=Salmonella typhimurium (strain 14028s / SGSC 2262) GN=lipA PE=3 SV=1	D0ZPD7_SALT1	36042.1	DGGAQHFADCITAIR	143	157		31658	30923	735	Enzyme: lipoyl synthase	lipoate biosynthetic process	cytoplasm	yes (Fe-S)
	STM14_0792	STM0680	asnB	Asparagine synthetase OS=Salmonella typhimurium (strain 14028s / SGSC 2262) GN=asnB PE=4 SV=1	D0ZQ88_SALT1	62573.9	CSIFGVFDIKTDAAELR	2	18		48395	13007	35388	Enzyme: asparagine synthetase B	Pathway: superpathway of aspartate and asparagine biosynthesis; interconversion of aspartate and asparagine	cytoplasm
	STM14_0855	STM0736	kgd/sucA	Alpha-ketoglutarate decarboxylase OS=Salmonella typhimurium (strain 14028s / SGSC 2262) GN=kgd PE=4 SV=1	D0ZQF1_SALT1	104824	QTYCGPIGAEYMHITSTEEKR	162	182		43161	0	43161	Enzyme: alpha-ketoglutarate decarboxylase	TCA cycle IV (2-oxoglutarate decarboxylase)	cytoplasm
				Alpha-ketoglutarate decarboxylase OS=Salmonella typhimurium (strain 14028s / SGSC 2262) GN=kgd PE=4 SV=1	D0ZQF1_SALT1	104824	RDVFIDLVCYR	446	456		12446	8397	4049	Enzyme: alpha-ketoglutarate decarboxylase	TCA cycle IV (2-oxoglutarate decarboxylase)	cytoplasm
	STM14_0857	STM0738	sucC	Succinyl-CoA ligase [ADP-forming] subunit beta OS=Salmonella typhimurium (strain 14028s / SGSC 2262) GN=sucC PE=3 SV=1	D0ZQF3_SALT1	41480.8	YGLPAPVGYACTTPR	15	29		14789	8189	6600	Enzyme: succinyl-CoA synthetase subunit beta	formaldehyde assimilation I (serine pathway)	cytoplasm
	STM14_1050	STM0935	poxB	Pyruvate dehydrogenase OS=Salmonella typhimurium (strain 14028s / SGSC 2262) GN=poxB PE=3 SV=1	D0ZSC7_SALT1	61684.2	MCGSGCAGA	207	215		1182	0	1182	Enzyme: pyruvate dehydrogenase		cytoplasmic membrane-associated
	STM14_1096	STM0970	pflA	Pyruvate formate lyase-activating enzyme 1 OS=Salmonella typhimurium (strain 14028s / SGSC 2262) GN=pflA PE=4 SV=1	D0ZSH2_SALT1	30250.3	FITFFQGCLMR	42	52		22454	0	22454	Enzyme: pyruvate formate lyase-activating enzyme 1	oxidation-reduction process	cytoplasm
				Pyruvate formate lyase-activating enzyme 1 OS=Salmonella typhimurium (strain 14028s / SGSC 2262) GN=pflA PE=4 SV=1	D0ZSH2_SALT1	30250.3	IHSFESCGTVDGPGIR	26	41		20814	3550	17264	Enzyme: pyruvate formate lyase-activating enzyme 1	oxidation-reduction process
	STM14_1610	STM1326	pfkB	6-phosphofructokinase 2 OS=Salmonella typhimurium (strain 14028s / SGSC 2262) GN=pfkB PE=4 SV=1	D0ZW63_SALT1	32565.1	CSAPVFEPGGGGINVAR	30	46		41789	0	41789	Enzyme: 6-phosphofructokinase	Glycolysis / Gluconeogenesis	cytoplasm
	STM14_1748	STM1450	pdxY	Pyridoxamine kinase OS=Salmonella typhimurium (strain 14028s / SGSC 2262) GN=pdxY PE=3 SV=1	D0ZWX6_SALT1	31112.1	GCIVAPGVAEFHVR	120	133		20679	0	20679	Enzyme: pyridoxamine kinase		cytoplasm
	STM14_1889	STM1566	sfcA	NAD-dependent malic enzyme OS=Salmonella typhimurium (strain 14028s / SGSC 2262) GN=sfcA PE=3 SV=1	D0ZXP2_SALT1	62897	IVFLGAGSAGCGIAEQIIAQTQR	298	320		53730	0	53730	Enzyme: malate dehydrogenase	malate metabolic process	cytoplasm
	STM14_1909	STM1581	yddE/phzF	Uncharacterized protein OS=Salmonella typhimurium (strain 14028s / SGSC 2262) GN=yddE PE=4 SV=1	D0ZXR2_SALT1	32151.2	TAISQQIGCNGFFP	185	198	C643 +48	14563	0	14563	Polypeptide: orf	Phenazine biosynthesis protein PhzF	cytoplasm
				Uncharacterized protein OS=Salmonella typhimurium (strain 14028s / SGSC 2262) GN=yddE PE=4 SV=1	D0ZXR2_SALT1	32151.2	YFTPTVEVPICGHATVAAHYVR	62	83		47925	0	47925	Polypeptide: orf	Phenazine biosynthesis protein PhzF	cytoplasm
	STM14_2030	STM1682	tpx	Probable thiol peroxidase OS=Salmonella typhimurium (strain 14028s / SGSC 2262) GN=tpx PE=3 SV=1	D0ZI95_SALT1	18025.2	VLNIFPSIDTGVCAASVR	49	66		21099	0	21099	Enzyme: thiol peroxidase	cell redox homeostasis oxidation-reduction process	periplasm
	STM14_2289	STM1884	eda	Keto-hydroxyglutarate-aldolase/keto-deoxy-phosphogluconate aldolase OS=Salmonella typhimurium (strain 14028s / SGSC 2262) GN=eda PE=4 SV=1	D0ZK97_SALT1	22187.2	FCPTGGISPANYR	158	170		28654	3444	25210	Enzyme: keto-hydroxyglutarate-aldolase/keto-deoxy- phosphogluconate aldolase	superpathway of glycolysis and Entner-Doudoroff , Entner-Doudoroff pathway I , 5-dehydro-4-deoxy-D-glucuronate degradation	cytoplasm
	STM14_2587	STM2093	rfbI	CDP-6-deoxy-delta-3,4-glucoseen reductase OS=Salmonella typhimurium (strain 14028s / SGSC 2262) GN=rfbI PE=4 SV=1	D0ZMJ9_SALT1	36583.4	IEGPCGTFFIR	182	192		59621	15179	44442	Polypeptide: CDP-6-deoxy-delta-3,4-glucoseen reductase	oxidation-reduction process	cytoplasm
	STM14_2588	STM2094	rfbC	dTDP-4,deoxyrhamnose 3,5 epimerase OS=Salmonella typhimurium (strain 14028s / SGSC 2262) GN=rfbC PE=4 SV=1	D0ZMK0_SALT1	20663.8	CAVGEVFDVAVDIRK	77	91		28913	0	28913	Enzyme: dTDP-4-deoxyrhamnose 3,5 epimerase	lipopolysaccharide biosynthetic process	unknown
	STM14_2694	STM2187	yeiA	Dihydropyrimidine dehydrogenase OS=Salmonella typhimurium (strain 14028s / SGSC 2262) GN=yeiA PE=4 SV=1	D0ZNK6_SALT1	45079.5	LVEEAGADMIECNFSCPQM	122	140		12689	0	12689	Enzyme: dihydropyrimidine dehydrogenase	UMP biosynthetic process oxidation-reduction process	cytoplasm
	STM14_2758	STM2232	oafA	O-antigen acetylase OS=Salmonella typhimurium (strain 14028s / SGSC 2262) GN=oafA PE=4 SV=1	D0ZPG8_SALT1	69650.7	TASLCPPIIGLQK	435	447		3410	0	3410	Polypeptide: O-antigen acetylase	acetylation of the O-antigen (LPS)	cytoplasmic membrane
	STM14_2837	STM2299	yfbG (ArnA)	Bifunctional polymyxin resistance protein ArnA OS=Salmonella typhimurium (strain 14028s / SGSC 2262) GN=yfbG PE=3 SV=1	D0ZPP6_SALT1	73589.7	CDVVLPLVAIATPIEYTR	383	400		18121	0	18121	Enzyme: bifunctional UDP-glucuronic acid decarboxylase/UDP-4-amino-4-deoxy-L-arabinose formyltransferase	polymyxin resistance LPS biosynthesis	cytoplasm
				Bifunctional polymyxin resistance protein ArnA OS=Salmonella typhimurium (strain 14028s / SGSC 2262) GN=yfbG PE=3 SV=1	D0ZPP6_SALT1	73589.7	CFTDIRDGIEALFR	536	549		141342	0	141342	Enzyme: bifunctional UDP-glucuronic acid decarboxylase/UDP-4-amino-4-deoxy-L-arabinose formyltransferase	polymyxin resistance LPS biosynthesis	cytoplasm
				Bifunctional polymyxin resistance protein ArnA OS=Salmonella typhimurium (strain 14028s / SGSC 2262) GN=yfbG PE=3 SV=1	D0ZPP6_SALT1	73589.7	CHFPPFAGFQVVESR	592	606		90968	5968	85000	Enzyme: bifunctional UDP-glucuronic acid decarboxylase/UDP-4-amino-4-deoxy-L-arabinose formyltransferase	polymyxin resistance LPS biosynthesis	cytoplasm
	STM14_2927	STM2378	fabB	3-oxoacyl-(Acyl carrier protein) synthase I OS=Salmonella typhimurium (strain 14028s / SGSC 2262) GN=fabB PE=3 SV=1	D0ZQN6_SALT1	42372.9	AMASGVSACLATPFK	137	151		16587	10194	6393	Enzyme: 3-oxoacyl-ACP synthase	superpathway of unsaturated fatty acids biosynthesis	cytoplasm			essential
	STM14_2956	STM2403	glk	Glucokinase OS=Salmonella typhimurium (strain 14028s / SGSC 2262) GN=glk PE=3 SV=1	D0ZQR4_SALT1	34595.6	LALCDIASGEISQAK	17	31		37317	7317	30000	Enzyme: glucokinase	glycolysis	cytoplasm
	STM14_3067	STM2502	ppx	Exopolyphosphatase OS=Salmonella typhimurium (strain 14028s / SGSC 2262) GN=ppx PE=4 SV=1	D0ZRR8_SALT1	58146.2	CVSFAQLYFPGGVINK	169	184		13149	0	13149	Enzyme: exopolyphosphatase	polyphosphate catabolic process	cytoplasm
	STM14_3133	STM2555	glyA	Serine hydroxymethyltransferase OS=Salmonella typhimurium (strain 14028s / SGSC 2262) GN=glyA PE=3 SV=1	D0ZSP0_SALT1	45455	VLDICARFPVYA	406	417		40599	1	40598	Enzyme: serine hydroxymethyltransferase	Glycine, serine and threonine metabolism	cytoplasm
	STM14_3138	STM2559	cadA	Lysine decarboxylase 1 OS=Salmonella typhimurium (strain 14028s / SGSC 2262) GN=cadA PE=4 SV=1	D0ZSP5_SALT1	81238.5	EGKYTFCTPGHMGGTAFQK	142	160		31562	0	31562	Enzyme: lysine decarboxylase 1	lysine degradation I	cytoplasm
	STM14_3558	STM2953	pyrG	CTP synthase OS=Salmonella typhimurium (strain 14028s / SGSC 2262) GN=pyrG PE=3 SV=1	D0ZVP6_SALT1	60122.5	IALFCNVPEK	224	233		11865	6940	4925	Enzyme: CTP synthetase	pyrimidine nucleotide biosynthetic process	cytoplasm			essential
	STM14_3577	STM2968	queF	NADPH-dependent 7-cyano-7-deazaguanine reductase OS=Salmonella typhimurium (strain 14028s / SGSC 2262) GN=queF PE=3 SV=1	D0ZVR4_SALT1	32673.8	FCQPETLSVYAR	243	254		15234	0	15234	Enzyme: 7-cyano-7-deazaguanine reductase	queuosine biosynthesis	cytoplasm
	STM14_3687	STM3053	gcvP	Glycine dehydrogenase [decarboxylating] OS=Salmonella typhimurium (strain 14028s / SGSC 2262) GN=gcvP PE=3 SV=1	D0ZWF1_SALT1	104288	TFCIPHGGGGPGMGPIGVK	709	727		16622	15334	1288	Enzyme: glycine dehydrogenase	glycine metabolic process	cytoplasm
	STM14_3694	STM3057	ubiH	2-octaprenyl-6-methoxyphenyl hydroxylase OS=Salmonella typhimurium (strain 14028s / SGSC 2262) GN=ubiH PE=4 SV=1	D0ZWF8_SALT1	41754.1	AIALAAGTCQQLAR	49	62		11568	2519	9049	Enzyme: 2-octaprenyl-6-methoxyphenyl hydroxylase	superpathway of chorismate metabolism , superpathway of ubiquinol-8 biosynthesis (prokaryotic) , ubiquinol-8 biosynthesis (prokaryotic)	unknown
	STM14_3709	STM3069	pgk	Phosphoglycerate kinase OS=Salmonella typhimurium (strain 14028s / SGSC 2262) GN=pgk PE=3 SV=1	D0ZWH3_SALT1	41133.1	LLTTCDIPVPTDVR	245	258		18306	9581	8725	Enzyme: phosphoglycerate kinase	glycolysis	cytoplasm			essential in E. coli
	STM14_3733	STM3090	metK	S-adenosylmethionine synthase OS=Salmonella typhimurium (strain 14028s / SGSC 2262) GN=metK PE=3 SV=1	D0ZWJ6_SALT1	41953.2	FVIGGPMGDCGLTGRK	231	246		28281	12866	15415	Enzyme: S-adenosylmethionine synthetase	S-adenosylmethionine biosynthetic process	cytoplasm			essential
	STM14_3994	STM3307	murA	UDP-N-acetylglucosamine 1-carboxyvinyltransferase OS=Salmonella typhimurium (strain 14028s / SGSC 2262) GN=murA PE=3 SV=1	D0ZY04_SALT1	44740.8	FGQGQVSLPGGCTIGAR	104	120		96585	32479	64106	Enzyme: UDP-N-acetylglucosamine 1-carboxyvinyltransferase	cell cyclepeptidoglycan biosynthesis cell division	cytoplasm			essential in E. coli
	STM14_4226	STM3509	bioH	Pimelyl-[acyl-carrier protein] methyl ester esterase OS=Salmonella typhimurium (strain 14028s / SGSC 2262) GN=bioH PE=3 SV=1	D0ZJE1_SALT1	28268.8	VQALVTVASSPCFSAR	99	114		27260	0	27260	Enzyme: carboxylesterase BioH	biotin biosynthetic process	cytoplasm
	STM14_4258	STM3538	glgB	1,4-alpha-glucan branching enzyme GlgB OS=Salmonella typhimurium (strain 14028s / SGSC 2262) GN=glgB PE=3 SV=1	D0ZJH2_SALT1	84276.2	GFFCGVLPR	67	75		42978	0	42978	Enzyme: glycogen branching protein		cytoplasm
	STM14_4475	STM3714	rfaK	Putative hexose transferase OS=Salmonella typhimurium (strain 14028s / SGSC 2262) GN=rfaK PE=4 SV=1	D0ZLJ7_SALT1	43153.3	LSIPNAIACIK	34	44		24494	13903	10591	Polypeptide: putative hexose transferase	biosynthetic process	cytoplasm
	STM14_4507	STM3742	spoT	Bifunctional (P)ppGpp synthetase II/ guanosine-3',5'-bis pyrophosphate 3'-pyrophosphohydrolase OS=Salmonella typhimurium (strain 14028s / SGSC 2262) GN=spoT PE=3 SV=1	D0ZLM9_SALT1	79517.2	LQEAGIPCRVSGR	224	236		9857	2541	7316	Enzyme: bifunctional (p)ppGpp synthetase II/ guanosine-3',5'-bis pyrophosphate 3'-pyrophosphohydrolase	ppGpp biosynthesis	cytoplasm			essential in E. coli
	STM14_4656	STM3861	glmS	Glutamine--fructose-6-phosphate aminotransferase [isomerizing] OS=Salmonella typhimurium (strain 14028s / SGSC 2262) GN=glmS PE=3 SV=1	D0ZMT0_SALT1	66878.7	CGIVGAIAQR	2	11		22895	9153	13742	Enzyme: D-fructose-6-phosphate amidotransferase	carbohydrate metabolic process	cytoplasm			essential in E. coli
	STM14_4739	STM3939	cyaA	Adenylate cyclase OS=Salmonella typhimurium (strain 14028s / SGSC 2262) GN=cyaA PE=3 SV=1	D0ZNR6_SALT1	97361.2	VQQLVSECIELR	654	665		5148	4515	633	Enzyme: adenylate cyclase	cAMP biosynthetic process	cytoplasm
	STM14_4769	STM3965	metE	5-methyltetrahydropteroyltriglutamate--homocysteine methyltransferase OS=Salmonella typhimurium (strain 14028s / SGSC 2262) GN=metE PE=3 SV=1	D0ZNU5	84669.5	MCYCEFNDIMD	642	652		54695	0	54695	Enzyme: 5-methyltetrahydropteroyltriglutamate/homocysteine S-methyltransferase	methionine biosynthesis II	cytoplasm		yes
	STM14_4812	STM4001	yihA/engB	Probable GTP-binding protein EngB OS=Salmonella typhimurium (strain 14028s / SGSC 2262) GN=yihA PE=3 SV=1	D0ZNY2_SALT1	23554.3	HLPSDCGIEVAFAGR	20	34		15912	0	15912	Enzyme: GTPase EngB	barrier septum assembly cell cycle cell division	cytoplasm			essential in E. coli
	STM14_4885	STM4062	pfkA	6-phosphofructokinase OS=Salmonella typhimurium (strain 14028s / SGSC 2262) GN=pfkA PE=3 SV=1	D0ZPW2_SALT1	34916.1	LAAAIAGGCEFIVVPEVEFN	179	198		12057	0	12057	Enzyme: 6-phosphofructokinase	Glycolysis / Gluconeogenesis	cytoplasm
	STM14_4929	STM4104	metL	Bifunctional aspartate kinase II/homoserine dehydrogenase II OS=Salmonella typhimurium (strain 14028s / SGSC 2262) GN=metL PE=4 SV=1	D0ZQ06_SALT1	88855.3	IVTSHDDICLIEFQVPASQDFR	310	331		29828	0	29828	Enzyme: bifunctional aspartate kinase II/homoserine dehydrogenase	cellular amino acid metabolic process	cytoplasmic membrane-associated
	STM14_4954	STM4119	ppc	Phosphoenolpyruvate carboxylase OS=Salmonella typhimurium (strain 14028s / SGSC 2262) GN=ppc PE=3 SV=1	D0ZQ30_SALT1	99006.2	VKCFGVPLVR	383	392		16000	7703	8297	Enzyme: phosphoenolpyruvate carboxylase	Pyruvate metabolism	cytoplasm
				Phosphoenolpyruvate carboxylase OS=Salmonella typhimurium (strain 14028s / SGSC 2262) GN=ppc PE=3 SV=1	D0ZQ30_SALT1	99006.2	WEPLYACYQSLQACGMG	353	369		12362	0	12362	Enzyme: phosphoenolpyruvate carboxylase	Pyruvate metabolism	cytoplasm
	STM14_4960	STM4126	udhA	Soluble pyridine nucleotide transhydrogenase OS=Salmonella typhimurium (strain 14028s / SGSC 2262) GN=udhA PE=3 SV=1	D0ZQ36_SALT1	51609	EILGIHCFGER	406	416		51478	17264	34214	Enzyme: soluble pyridine nucleotide transhydrogenase	NADP metabolic process	cytoplasm
				Soluble pyridine nucleotide transhydrogenase OS=Salmonella typhimurium (strain 14028s / SGSC 2262) GN=udhA PE=3 SV=1	D0ZQ36_SALT1	51609	HVIIYGAGVIGCEYASIFR	178	196		46425		46425	Enzyme: soluble pyridine nucleotide transhydrogenase	NADP metabolic process	cytoplasm
	STM14_5007	STM4166	nudC	NADH pyrophosphatase OS=Salmonella typhimurium (strain 14028s / SGSC 2262) GN=nudC PE=3 SV=1	D0ZQX0_SALT1	29620.8	YYPQIAPCIIVAIR	123	136		21924	0	21924	Enzyme: NADH pyrophosphatase	Nicotinate and nicotinamide metabolism	cytoplasm		yes
	STM14_5289	STM4404	cysQ	PAPS (Adenosine 3'-phosphate 5'-phosphosulfate) 3'(2'),5'-bisphosphate nucleotidase OS=Salmonella typhimurium (strain 14028s / SGSC 2262) GN=cysQ PE=4 SV=1	D0ZT54_SALT1	27489.9	FCLVAEGQAQLYPR	184	197		24882	0	24882	Polypeptide: adenosine 3'-phosphate 5'-phosphosulfate 3'(2'),5'-bisphosphate nucleotidase	Sulfur metabolism	cytoplasm
	STM14_5373	STM4477	pepA	Probable cytosol aminopeptidase OS=Salmonella typhimurium (strain 14028s / SGSC 2262) GN=pepA PE=3 SV=1	D0ZU36_SALT1	54890.6	PGGAITAGCFLSR	444	456		7000	4614	2386	Enzyme: leucyl aminopeptidase	Glutathione metabolism?	cytoplasm		yes
				Probable cytosol aminopeptidase OS=Salmonella typhimurium (strain 14028s / SGSC 2262) GN=pepA PE=3 SV=1	D0ZU36_SALT1	54890.6	SACIVVGVFEPR	15	26		5692	0	5692	Enzyme: leucyl aminopeptidase	Glutathione metabolism?	cytoplasm		yes
	STM14_5490	STM4570	deoD	Purine nucleoside phosphorylase DeoD-type OS=Salmonella typhimurium (strain 14028s / SGSC 2262) GN=deoD PE=3 SV=1	D0ZUE8_SALT1	25978.2	ALTICTVSDHIR	197	208		25001	15427	9574	Enzyme: purine nucleoside phosphorylase	nucleoside metabolic process	cytoplasm
Protein synthesis	STM14_0284	STM0242	proS	Proline--tRNA ligase OS=Salmonella typhimurium (strain 14028s / SGSC 2262) GN=proS PE=3 SV=1	D0ZKZ7_SALT1	63540.6	NQILTMGCYGIGVTR	436	450		10025	5637	4388	Enzyme: prolyl-tRNA synthetase	tRNA charging	cytoplasm			essential in E. coli
	STM14_1033	STM0882	rumB/ybjF	23S rRNA (uracil(747)-C(5))-methyltransferase RlmC OS=Salmonella typhimurium (strain 14028s / SGSC 2262) GN=rlmC PE=3 SV=1	D0ZSB0_SALT1	42206.8	FIIYSSCNAQTMAQDIR	328	344		23149	3759	19390	Polypeptide: 23S rRNA methyluridine methyltransferase	rRNA processing	cytoplasm	probable (Fe-S)
	STM14_1619	STM1333	thrS	Threonine--tRNA ligase OS=Salmonella typhimurium (strain 14028s / SGSC 2262) GN=thrS PE=3 SV=1	D0ZW72_SALT1	73979.3	VPYMLVCGDKEVEAGK	590	605		25896	7797	18099	Enzyme: threonyl-tRNA synthetase	tRNA charging	cytoplasm		yes	essential
				Threonine--tRNA ligase OS=Salmonella typhimurium (strain 14028s / SGSC 2262) GN=thrS PE=3 SV=1	D0ZW72_SALT1	73979.3	IEFTLYDCLDR	466	476		37921	0	37921	Enzyme: threonyl-tRNA synthetase	tRNA charging	cytoplasm		yes	essential
				Threonine--tRNA ligase OS=Salmonella typhimurium (strain 14028s / SGSC 2262) GN=thrS PE=3 SV=1	D0ZW72_SALT1	73979.3	WQCGTVQLDFSLPSR	478	492		20551	0	20551	Enzyme: threonyl-tRNA synthetase	tRNA charging	cytoplasm		yes	essential
*listed in two categories	STM14_1732	STM1434	rnt	Ribonuclease T OS=Salmonella typhimurium (strain 14028s / SGSC 2262) GN=rnt PE=3 SV=1	D0ZWW0_SALT1	23535.7	TAVLFCEIVNR	190	200		26500	12966	13534	Enzyme: ribonuclease T	RNA processing	cytoplasm
	STM14_2001	STM1655	dbpA	ATP-dependent RNA helicase DbpA OS=Salmonella typhimurium (strain 14028s / SGSC 2262) GN=dbpA PE=3 SV=1	D0ZI69_SALT1	49595.3	ILTLCGGQPFGAQR	103	116		28564	0	28564	Polypeptide: ATP-dependent RNA helicase DbpA		cytoplasm
	STM14_2157	STM1784	ychF	Translation-associated GTPase OS=Salmonella typhimurium (strain 14028s / SGSC 2262) GN=ychF PE=4 SV=1	D0ZJ58_SALT1	39631.3	CGIVGLPNVGK	5	15		33658	0	33658	Polypeptide: translation-associated GTPase	Ribosome-binding ATPase YchF	cytoplasm
	STM14_3413	STM2827	alaS	Alanine--tRNA ligase OS=Salmonella typhimurium (strain 14028s / SGSC 2262) GN=alaS PE=3 SV=1	D0ZUV1_SALT1	95900.4	LYDTYGFPVDLTADVCR	398	414		18655	0	18655	Enzyme: alanyl-tRNA synthetase	tRNA charging	cytoplasm		yes	essential
	STM14_3565	STM2957	rumA/ygcA	23S rRNA (uracil(1939)-C(5))-methyltransferase RlmD OS=Salmonella typhimurium (strain 14028s / SGSC 2262) GN=rlmD PE=3 SV=1	D0ZVQ3_SALT1	47768.4	IVYVSCNPATLAR	383	395		33280	6819	26461	Enzyme: 23S rRNA 5-methyluridine methyltransferase	rRNA processing	cytoplasm	yes (Fe-S)
	STM14_3886	STM3209	rpsU	30S ribosomal protein S21 OS=Salmonella typhimurium (strain 14028s / SGSC 2262) GN=rpsU PE=3 SV=1	D0ZXC4_SALT1	8500.1	SCEKAGVLAEVR	22	33		27228	20341	6887	Polypeptide: 30S ribosomal protein S21		cytoplasm
	STM14_3969	STM3286	infB	Translation initiation factor IF-2 OS=Salmonella typhimurium (strain 14028s / SGSC 2262) GN=infB PE=3 SV=1	D0ZXY2_SALT1	97401.5	FGAIAGCMVTEGTIKR	811	826		11658	4538	7120	Polypeptide: translation initiation factor IF-2		cytoplasm			essential
	STM14_3990	STM3303	rpmA	50S ribosomal protein L27 OS=Salmonella typhimurium (strain 14028s / SGSC 2262) GN=rpmA PE=3 SV=1	D0ZY00_SALT1	9124.6	FHAGTNVGCGR	45	55		107913	0	107913	Polypeptide: 50S ribosomal protein L27		cytoplasm			essential in E. coli
	STM14_4119	STM3416	rpsD	30S ribosomal protein S4 OS=Salmonella typhimurium (strain 14028s / SGSC 2262) GN=rpsD PE=3 SV=1	D0ZIJ1_SALT1	23485.7	CKIEQAPGQHGAR	32	44		16851	8984	7867	Polypeptide: 30S ribosomal protein S4		cytoplasm			essential in E. coli
	STM14_4120	STM3417	rpsK	30S ribosomal protein S11 OS=Salmonella typhimurium (strain 14028s / SGSC 2262) GN=rpsK PE=3 SV=1	D0ZIJ2_SALT1	13830.8	CADAVKEYGIK	70	80		45708	18231	27477	Polypeptide: 30S ribosomal protein S11		cytoplasm			essential
	STM14_4121	STM3418	rpsM	30S ribosomal protein S13 OS=Salmonella typhimurium (strain 14028s / SGSC 2262) GN=rpsM PE=3 SV=1	D0ZIJ3_SALT1	13162.1	LMDLGCYR	80	87		27541	0	27541	Polypeptide: 30S ribosomal protein S13		cytoplasm			essential in E. coli
	STM14_4125	STM3422	rpmD	50S ribosomal protein L36 OS=Salmonella typhimurium (strain 14028s / SGSC 2262) GN=rpmJ_2 PE=3 SV=1	D0ZIJ4_SALT1	4364.2	DGVIRVICSAEPK	20	32		12273	2658	9615	Polypeptide: 50S ribosomal protein L30		cytoplasm			essential
	STM14_4129	STM3426	rpsH	30S ribosomal protein S8 OS=Salmonella typhimurium (strain 14028s / SGSC 2262) GN=rpsH PE=3 SV=1	D0ZIK1_SALT1	14126.9	QAGLGGEIICYVA	118	130		40656	12580	28076	Polypeptide: 30S ribosomal protein S8		cytoplasm			essential in E. coli
	STM14_4131	STM3428	rplE	50S ribosomal protein L5 OS=Salmonella typhimurium (strain 14028s / SGSC 2262) GN=rplE PE=3 SV=1	D0ZIK3_SALT1	20318.6	QGYPIGCKVTLR	81	92		21348	10705	10643	Polypeptide: 50S ribosomal protein L5		cytoplasm			essential
	STM14_4143	STM3440	rplC	50S ribosomal protein L3 OS=Salmonella typhimurium (strain 14028s / SGSC 2262) GN=rplC PE=3 SV=1	D0ZIL5_SALT1	22246.7	GGVPGATGCDLIVKPAVK	191	208		29884	12591	17293	Polypeptide: 50S ribosomal protein L3		cytoplasm			essential in E. coli
	STM14_4149	STM4146	tuf_1	Elongation factor Tu OS=Salmonella typhimurium (strain 14028s / SGSC 2262) GN=tuf_1 PE=3 SV=1	D0ZIM1_SALT1	43283.8	STCTGVEMFRK	254	264		56107	3960	52147	Polypeptide: elongation factor Tu		cytoplasm
	STM14_4152	STM3448	rpsL	30S ribosomal protein S12 OS=Salmonella typhimurium (strain 14028s / SGSC 2262) GN=rpsL PE=3 SV=1	D0ZIM4_SALT1	13736.8	GALDCSGVKDR	100	110		46712	17649	29063	Polypeptide: 30S ribosomal protein S12		cytoplasm			essential in E. coli
				30S ribosomal protein S12 OS=Salmonella typhimurium (strain 14028s / SGSC 2262) GN=rpsL PE=3 SV=1	D0ZIM4_SALT1	13736.8	GVCTRVYTTTPK	32	43		29845	15508	14337	Polypeptide: 30S ribosomal protein S12		cytoplasm			essential in E. coli
	STM14_4924	STM4096	rpmE	50S ribosomal protein L31 OS=Salmonella typhimurium (strain 14028s / SGSC 2262) GN=rpmE PE=3 SV=1	D0ZQ01_SALT1	7718.7	CHPFFTGK	40	47		84712	0	84712	Polypeptide: 50S ribosomal protein L31		cytoplasm		yes
	STM14_4964	STM4129	trmA	tRNA (uracil(54)-C(5))-methyltransferase OS=Salmonella typhimurium (strain 14028s / SGSC 2262) GN=trmA PE=3 SV=1	D0ZQ40_SALT1	41896.9	RYQCETIFVDPPR	290	302		14589	4248	10341	Enzyme: tRNA (uracil-5-)-methyltransferase	RNA processing	cytoplasm
	STM14_996	STM0852	yliG	Ribosomal protein S12 methylthiotransferase RimO OS=Salmonella typhimurium (strain 14028s / SGSC 2262) GN=yliG PE=3 SV=1	D0ZRI0_SALT1	49610.3	CTFCIIPSMR	154	163		5330	0	5330	Polypeptide: putative FeS oxidoreductase	Ribosomal protein S12p Asp88 (E. coli) methylthiotransferase Catalyzes the methylthiolation of an aspartic acid residue of ribosomal protein S12	cytoplasm
				Ribosomal protein S12 methylthiotransferase RimO OS=Salmonella typhimurium (strain 14028s / SGSC 2262) GN=yliG PE=3 SV=1	D0ZRI0_SALT1	49610.3	VIVTGCLGAKEDQIR	77	91		58941	14910	44031	Polypeptide: putative FeS oxidoreductase	Ribosomal protein S12p Asp88 (E. coli) methylthiotransferase Catalyzes the methylthiolation of an aspartic acid residue of ribosomal protein S12	cytoplasm
				Ribosomal protein S12 methylthiotransferase RimO OS=Salmonella typhimurium (strain 14028s / SGSC 2262) GN=yliG PE=3 SV=1	D0ZRI0_SALT1	49610.3	IGFVSLGCPK	10	19		5985	0	5985	Polypeptide: putative FeS oxidoreductase	Ribosomal protein S12p Asp88 (E. coli) methylthiotransferase Catalyzes the methylthiolation of an aspartic acid residue of ribosomal protein S12	cytoplasm
Transcription	STM14_0794	STM0682	nagC	N-acetylglucosamine operon transcriptional repressor OS=Salmonella typhimurium (strain 14028s / SGSC 2262) GN=nagC PE=4 SV=1	D0ZQ90_SALT1	44441.9	FHVTCFVGHDIR	186	197		37875	0	37875	Polypeptide: N-acetylglucosamine operon transcriptional repressor	N-acetylglucosamine-6P-responsive transcriptional repressor NagC, ROK family	cytoplasm
	STM14_1824	STM1510	ydfH	Putative regulatory protein OS=Salmonella typhimurium (strain 14028s / SGSC 2262) GN=ydfH PE=4 SV=1	D0ZXH8_SALT1	26302.7	ISLSQVQNGCFVR	78	90		16585	12638	3947	Polypeptide: putative regulatory protein	transcriptional regulator	cytoplasm
	STM14_1935	STM1598	ydcR	Putative regulatory protein OS=Salmonella typhimurium (strain 14028s / SGSC 2262) GN=ydcR PE=4 SV=1	D0ZI03_SALT1	53173	IIARPQSGYYVAPHPVCR	56	73		9001	7665	1336	Polypeptide: putative regulatory protein	transcriptional regulator	cytoplasm
	STM14_2295	STM1887	yebK/hexR	DNA-binding transcriptional regulator HexR OS=Salmonella typhimurium (strain 14028s / SGSC 2262) GN=yebK PE=4 SV=1	D0ZKA3_SALT1	32022.4	QRMSCMNCSDD	166	176		51703	0	51703	Polypeptide: DNA-binding transcriptional regulator HexR	carbohydrate metabolic process	cytoplasm
	STM14_3636	STM3011	galR	DNA-binding transcriptional regulator GalR OS=Salmonella typhimurium (strain 14028s / SGSC 2262) GN=galR PE=4 SV=1	D0ZVX0_SALT1	36868.7	CPTPEVTHVFSPTLVR	310	325		25465	5306	20159	Polypeptide: DNA-binding transcriptional regulator GalR	regulation of transcription, DNA-dependent	cytoplasm
	STM14_4118	STM3415	rpoA	DNA-directed RNA polymerase subunit alpha OS=Salmonella typhimurium (strain 14028s / SGSC 2262) GN=rpoA PE=3 SV=1	D0ZIJ0_SALT1	36512.1	LLVDACYSPVER	171	182		7177	4288	2889	Enzyme: DNA-directed RNA polymerase subunit alpha	transcription, DNA-dependent	cytoplasm			essential
	STM14_4550	STM4174	zraR	Putative transcriptional regulator OS=Salmonella typhimurium (strain 14028s / SGSC 2262) GN=STM14_4550 PE=4 SV=1	D0ZLR9_SALT1	104940	VLVISCITGMGTAEK	707	721		6000	3820	2180	Polypeptide: putative transcriptional regulator	transcriptional regulator	cytoplasm
	STM14_4648	STM3853	phoU	Phosphate-specific transport system accessory protein PhoU OS=Salmonella typhimurium (strain 14028s / SGSC 2262) GN=phoU PE=3 SV=1	D0ZMS2_SALT1	27448.8	TIPSVLTALFCAR	185	197		12558	0	12558	Polypeptide: transcriptional regulator PhoU	Phosphate-specific transport system accessory protein PhoU	cytoplasm
	STM14_4767	STM3964	metR	MetE/metH regulator OS=Salmonella typhimurium (strain 14028s / SGSC 2262) GN=metR PE=4 SV=1	D0ZNU3	35513.3	QACNEPQQTR	81	90		25863	0	25863	Polypeptide: metE/metH regulator	Transcriptional activator MetR	cytoplasm
	STM14_4959	STM4125	oxyR	DNA-binding transcriptional regulator OxyR OS=Salmonella typhimurium (strain 14028s / SGSC 2262) GN=oxyR PE=4 SV=1	D0ZQ35_SALT1	34183.7	DGVVYLPCIKPEPR	252	265		38560	13281	25279	Polypeptide: DNA-binding transcriptional regulator OxyR		cytoplasm
	STM14_4990	STM4153	rpoB	DNA-directed RNA polymerase subunit beta OS=Salmonella typhimurium (strain 14028s / SGSC 2262) GN=rpoB PE=3 SV=1	D0ZQV4_SALT1	150605	FTTIHIQELACVSR	828	841		75219	3713	71506	Enzyme: DNA-directed RNA polymerase subunit beta	transcription, DNA-dependent	cytoplasm		yes	essential
	STM14_4991	STM4154	rpoC	DNA-directed RNA polymerase OS=Salmonella typhimurium (strain 14028s / SGSC 2262) GN=rpoC PE=3 SV=1	D0ZQV5_SALT1	155238	IFGPVKDYECLCGK	61	74		9685	3968	5717	Enzyme: DNA-directed RNA polymerase subunit beta	transcription, DNA-dependent	cytoplasm		yes	essential
	STM14_5507	STM4586	rob	Transcriptional regulator OS=Salmonella typhimurium (strain 14028s / SGSC 2262) GN=rob PE=4 SV=1	D0ZV66_SALT1	33244.8	CEFLIPIRR	281	289		25410	0	25410	Polypeptide: transcriptional regulator	unknown	cytoplasm
Respiration and ATP synthesis	STM14_2790	STM2261	napF	Ferredoxin-type protein OS=Salmonella typhimurium (strain 14028s / SGSC 2262) GN=napF PE=4 SV=1	D0ZPK0_SALT1	17997.2	YQPQLDSQACNGCGACVAICPVSAIK	131	156		36069	0	36069	Polypeptide: ferredoxin-type protein		cytoplasm	yes (Fe-S)
	STM14_2865	STM2324	nuoF	NADH dehydrogenase I subunit F OS=Salmonella typhimurium (strain 14028s / SGSC 2262) GN=nuoF PE=4 SV=1	D0ZQH4_SALT1	49247.3	TFCAHAPGAVEPLQSAIK	396	413		20101	10155	9946	Transporter: NADH dehydrogenase I subunit F	oxidation-reduction process	cytoplasm	yes (Fe-S)
	STM14_3451	STM2855	hypB	Hydrogenase nickel incorporation protein HypB OS=Salmonella typhimurium (strain 14028s / SGSC 2262) GN=hypB PE=4 SV=1	D0ZUY9_SALT1	31393.2	MCTTCGCA	1	8		1123	0	1123	Polypeptide: hydrogenase nickel incorporation protein HypB	GTP catabolic process protein complex assembly	cytoplasm
	STM14_4661	STM3865	atpD	ATP synthase subunit beta OS=Salmonella typhimurium (strain 14028s / SGSC 2262) GN=atpD PE=3 SV=1	D0ZMT5_SALT1	50283.5	VIDLMCPFAK	133	142		11254	0	11254	Transporter: F0F1 ATP synthase subunit beta	purine nucleotides de novo biosynthesis I , adenosine nucleotides de novo biosynthesis	cytoplasm
	STM14_4663	STM3867	atpA	ATP synthase subunit alpha OS=Salmonella typhimurium (strain 14028s / SGSC 2262) GN=atpA PE=3 SV=1	D0ZMT7_SALT1	55114	DSGIKCIYVAIGQK	188	201		21358	13258	8100	Transporter: F0F1 ATP synthase subunit alpha	purine nucleotides de novo biosynthesis I , adenosine nucleotides de novo biosynthesis	cytoplasm
	STM14_4851	STM4036	fdoH	Formate dehydrogenase-O beta subunit OS=Salmonella typhimurium (strain 14028s / SGSC 2262) GN=fdoH PE=4 SV=1	D0ZPS8_SALT1	33054.3	DGCMHCA	98	104		1678	0	1678	Transporter: formate dehydrogenase-O beta subunit	cellular respiration	cytoplasmic membrane	yes (Fe-S)
DNA replication, modification	STM14_1732	STM1434	rnt	Ribonuclease T OS=Salmonella typhimurium (strain 14028s / SGSC 2262) GN=rnt PE=3 SV=1	D0ZWW0_SALT1	23535.7	TAVLFCEIVNR	190	200		26500	12966	13534	Enzyme: ribonuclease T	RNA processing	cytoplasm
and repair	STM14_2075	STM1714	topA	DNA topoisomerase OS=Salmonella typhimurium (strain 14028s / SGSC 2262) GN=topA PE=3 SV=1	D0ZIY1_SALT1	97304.4	TASTGVFLGCSGYALSPK	610	627		10752	3142	7610	Enzyme: DNA topoisomerase I	DNA topological change	cytoplasm		yes	essential in E. coli
	STM14_2414	STM1992	dcm	Cytosine-specific methyltransferase OS=Salmonella typhimurium (strain 14028s / SGSC 2262) GN=dcm PE=3 SV=1	D0ZLC0_SALT1	54137.4	AHGFACETQGTLFFDVVR	198	215		34919	0	34919	Enzyme: DNA cytosine methylase	DNA methylation	cytoplasm
	STM14_2812	STM2277	nrdA	Ribonucleoside-diphosphate reductase OS=Salmonella typhimurium (strain 14028s / SGSC 2262) GN=nrdA PE=3 SV=1	D0ZPM1_SALT1	85739.6	GGEAFHTGCIPFYK	270	283		26988	20979	6009	Enzyme: ribonucleotide-diphosphate reductase subunit alpha	DNA replication	cytoplasm			essential E. coli
	STM14_3887	STM3210	dnaG	DNA primase OS=Salmonella typhimurium (strain 14028s / SGSC 2262) GN=dnaG PE=3 SV=1	D0ZXC5	65365.1	NYHACCPFHNEK	35	46		25896	0	25896	Enzyme: DNA primase	DNA replication	cytoplasm		yes	essential E. coli
	STM14_4923	STM4095	priA	Primosome assembly protein PriA OS=Salmonella typhimurium (strain 14028s / SGSC 2262) GN=priA PE=4 SV=1	D0ZQ00	81772.9	GFAPALLCHDCGWIAECPR	429	447		38569	0	38569	Polypeptide: primosome assembly protein PriA	Helicase PriA essential for oriC/DnaA-independent DNA replication	cytoplasm		yes	essential E. coli
	STM14_5276	STM4392	priB	Primosomal replication protein n OS=Salmonella typhimurium (strain 14028s / SGSC 2262) GN=priB PE=3 SV=1	D0ZT41_SALT1	11413.7	ITVQGFISCHK	72	82		47225	0	47225	Polypeptide: primosomal replication protein N	single-stranded DNA binding	cytoplasm
Iron-sulfur cluster synthesis	STM14_1664	STM1370	sufB	Cysteine desulfurase activator complex subunit SufB OS=Salmonella typhimurium (strain 14028s / SGSC 2262) GN=sufB PE=4 SV=1	D0ZWP4	54789.3	CDDSCVSQPGAVQQTG	99	114		56245	0	56245	Polypeptide: cysteine desulfurase activator complex subunit SufB	iron-sulfur cluster assembly	cytoplasm	yes (Fe-S)
and repair	STM14_3113	STM2538	fdx	Electron carrer protein OS=Salmonella typhimurium (strain 14028s / SGSC 2262) GN=fdx PE=4 SV=1	D0ZRW3_SALT1	12388.8	CACTTCH	46	52		12562	0	12562	Polypeptide: electron carrer protein	Ferredoxin, 2Fe-2S	cytoplasm	yes (Fe-S)
	STM14_3598	STM2984	csdA	Cysteine sulfinate desulfinase OS=Salmonella typhimurium (strain 14028s / SGSC 2262) GN=csdA PE=3 SV=1	D0ZVT4_SALT1	43169.5	GTTEAINMVAQCYARPR	89	105		10456	2814	7642	Enzyme: cysteine sulfinate desulfinase	metabolic process iron-sulfur cluster assembly	cytoplasm
	STM14_3756	STM3111	yggX	Probable Fe(2+)-trafficking protein OS=Salmonella typhimurium (strain 14028s / SGSC 2262) GN=yggX PE=3 SV=1	D0ZWL9_SALT1	10899.8	TIFCTYLQR	4	12		19907	4558	15349	Probable Fe(2+)-trafficking protein		cytoplasm	yes
Stress response	STM14_0532	STM0449	clpX	ATP-dependent Clp protease ATP-binding subunit ClpX OS=Salmonella typhimurium (strain 14028s / SGSC 2262) GN=clpX PE=3 SV=1	D0ZN36_SALT1	46177.1	ILFICGGAFAGLDK	243	256		19176	0	19176	Polypeptide: ATP-dependent protease ATP-binding subunit		cytoplasm		yes
	STM14_0533	STM0450	lon	Lon protease OS=Salmonella typhimurium (strain 14028s / SGSC 2262) GN=lon PE=3 SV=1	D0ZN37_SALT1	87413.7	GPILCLVGPPGVGK	349	362		22537	9373	13164	Enzyme: DNA-binding ATP-dependent protease La	proteolysis	cytoplasm
	STM14_1212	STM1068	lonH	Putative protease OS=Salmonella typhimurium (strain 14028s / SGSC 2262) GN=lonH PE=4 SV=1	D0ZTJ3_SALT1	65576.3	CEGDTC	303	308		15230	0	15230	Enzyme: putative protease	proteolysis	cytoplasm
	STM14_4211	STM3498	hslO/yrfI	33 kDa chaperonin OS=Salmonella typhimurium (strain 14028s / SGSC 2262) GN=hslO PE=3 SV=1	D0ZJC6_SALT1	32369.5	DMHCDYCGNH	260	269	both C+48	55695	0	55695	Polypeptide: Hsp33-like chaperonin		unknown		yes
				33 kDa chaperonin OS=Salmonella typhimurium (strain 14028s / SGSC 2262) GN=hslO PE=3 SV=1	D0ZJC6_SALT1	32369.5	VEFKCTCSRER	226	236	C233 +48	33327	0	33327	Polypeptide: Hsp33-like chaperonin		cytoplasm		yes
Transport	STM14_1739	STM1441	(ydhK?)	Putative inner membrane protein OS=Salmonella typhimurium (strain 14028s / SGSC 2262) GN=STM14_1739 PE=4 SV=1	D0ZWW7_SALT1	76476.6	CGGMMMM	162	168		30569	0	30569	Polypeptide: putative inner membrane protein	transport	cytoplasmic membrane
				Putative inner membrane protein OS=Salmonella typhimurium (strain 14028s / SGSC 2262) GN=STM14_1739 PE=4 SV=1	D0ZWW7_SALT1	76476.6	FSMAAWIGFCTWACAHFTN	98	116		8709	0	8709	Polypeptide: putative inner membrane protein	transport	cytoplasmic membrane
	STM14_4001	STM3313	yrbF	Putative ABC transporter ATP-binding protein YrbF OS=Salmonella typhimurium (strain 14028s / SGSC 2262) GN=yrbF PE=3 SV=1	D0ZY11_SALT1	29231.8	CIFDNISLTVPR	22	33		18896	6584	12312	Polypeptide: putative ABC transporter ATP-binding protein YrbF	ATP catabolic process	cytoplasmic membrane
	STM14_4222	STM3506	feoB	Ferrous iron transport protein B OS=Salmonella typhimurium (strain 14028s / SGSC 2262) GN=feoB PE=4 SV=1	D0ZJD7	84203	MTIMMAPFMSCGAR	422	435		25847	0	25847	Transporter: ferrous iron transport protein B	ferrous iron transport	cytoplasmic membrane	yes
	STM14_4655	STM3860		Putative dipeptide/oligopeptide/nickel ABC-type transport system periplasmic component OS=Salmonella typhimurium (strain 14028s / SGSC 2262) GN=STM14_4655 PE=4 SV=1	D0ZMS9_SALT1	67402.7	LCIPYYR	123	129		26963	10161	16802	Transporter: putative dipeptide/oligopeptide/nickel ABC-type transport system periplasmic component		cytoplasm
Virulence factors	STM14_1057	STM0940	ybjX	VirK-like protein OS=Salmonella typhimurium (strain 14028s / SGSC 2262) GN=ybjX PE=4 SV=1	D0ZSD4_SALT1	37524	RIVMEALCQFAQVFQAEK	219	236	C436 +48	46096	0	46096	Polypeptide: VirK-like protein	Virulence factor VirK	cytoplasm
	STM14_1465	STM2599	gipA	Peyer's patch-specific virulence factor GipA OS=Salmonella typhimurium (strain 14028s / SGSC 2262) GN=STM14_1465 PE=4 SV=1	D0ZST9_SALT1	46861.6	CSCCGF	358	363		16824	0	16824	Polypeptide: Peyer's patch-specific virulence factor GipA		unknown
	STM14_3352	STM2781	virK	Virulence protein OS=Salmonella typhimurium (strain 14028s / SGSC 2262) GN=virK PE=4 SV=1	D0ZTZ9_SALT1	36102.9	CLINPVTTIK	44	53	C40 +48	32602	4829	27773	Polypeptide: virulence protein		periplasm/membrane associated
Cytoskeleton	STM14_4068	STM3374	mreB	Rod shape-determining protein OS=Salmonella typhimurium (strain 14028s / SGSC 2262) GN=mreB PE=4 SV=1	D0ZIE5_SALT1	36952.4	VLVCVPVGATQVERR	110	124		77452	12118	65334	Polypeptide: rod shape-determining protein	cell morphogenesis	cytoplasm			essential in E. coli
Unclassified	STM14_1324	STM1156	yceA	UPF0176 protein YceA OS=Salmonella typhimurium (strain 14028s / SGSC 2262) GN=yceA PE=3 SV=1	D0ZUJ9_SALT1	39853.7	GCCSEQCCEEL	301	311	C104 +48	96523	0	96523	Polypeptide: orf	Rhodanese-related sulfurtransferases	cytoplasm
	STM14_1375	STM1202	ycfH	Putative metallodependent hydrolase OS=Salmonella typhimurium (strain 14028s / SGSC 2262) GN=ycfH PE=4 SV=1	D0ZUP9_SALT1	29821.1	FCLAVATTLPGYR	36	48		16584	6312	10272	Polypeptide: putative metallodependent hydrolase		cytoplasm
	STM14_1428			Uncharacterized protein OS=Salmonella typhimurium (strain 14028s / SGSC 2262) GN=STM14_1428 PE=4 SV=1	D0ZVA9_SALT1	39938.6	IIIPCTADAASIR	203	215		12589	7199	5390	Polypeptide: orf		cytoplasm
	STM14_1856	STM1787		Putative hydrogenase-1 large subunit OS=Salmonella typhimurium (strain 14028s / SGSC 2262) GN=STM14_1856 PE=3 SV=1	D0ZXL0_SALT1	66747.6	ICGVCTGTHALTSIR	75	89		47856	32519	15337	Polypeptide: putative hydrogenase-1 large subunit	oxidation-reduction process	cytoplasmic membrane	yes (Ni-Fe)
	STM14_2092	STM1729	yciF	Putative cytoplasmic protein OS=Salmonella typhimurium (strain 14028s / SGSC 2262) GN=yciF PE=1 SV=1	D0ZIZ7_SALT1	18652.9	CVAMEGLIEEANEVIESTEK	75	94		69710	1	69709	Polypeptide: putative cytoplasmic protein	oxidation-reduction process	cytoplasm
	STM14_4013	STM3325	yrbL	3-deoxy-D-manno-octulosonate 8-phosphate phosphatase OS=Salmonella typhimurium (strain 14028s / SGSC 2262) GN=yrbI PE=4 SV=1	D0ZY14_SALT1	20071.8	CALTSNIEVAIITGR	64	78		27459	0	27459	Polypeptide: orf
	STM14_4070	STM3375	yhdA	Regulatory protein CsrD OS=Salmonella typhimurium (strain 14028s / SGSC 2262) GN=yhdA PE=4 SV=1	D0ZIE7_SALT1	73010	MVHIGICAWR	346	355		19654	0	19654	Polypeptide: regulatory protein CsrD	cyclic nucleotide biosynthetic process	cytoplasmic membrane
	STM14_4268	STM3545	yhhX	Putative dehydrogenase OS=Salmonella typhimurium (strain 14028s / SGSC 2262) GN=yhhX PE=4 SV=1	D0ZJI1_SALT1	38718.4	TLHCAFIGFGK	2	12		27586	17781	9805	Polypeptide: putative dehydrogenase		cytoplasm
	STM14_4275	STM3550		Putative phosphotriesterase OS=Salmonella typhimurium (strain 14028s / SGSC 2262) GN=STM14_4275 PE=4 SV=1	D0ZJI8_SALT1	37540.4	DPYCCAD	61	67		5861	0	5861	Enzyme: putative phosphotriesterase	parathion degradation	cytoplasmic membrane
	STM14_4331	STM3601	(psi?)	Putative phosphosugar isomerase OS=Salmonella typhimurium (strain 14028s / SGSC 2262) GN=STM14_4331 PE=4 SV=1	D0ZKF6_SALT1	36275.1	GGVKHVYYVACGGSYAAFYPAK	19	40		14791	0	14791	Polypeptide: putative phosphosugar isomerase	carbohydrate metabolic process	unknown
	STM14_4362	STM3622	yhjS/bcsE	Putative cytoplasmic protein OS=Salmonella typhimurium (strain 14028s / SGSC 2262) GN=yhjS PE=4 SV=1	D0ZKI7_SALT1	59308.6	CLTLIESVQGQQFSR	331	345		22790	1	22789	Polypeptide: putative cytoplasmic protein	putative protease? DUF2819	unknown
